# Supplementary material for: Novel Perbutyrylated Glucose Derivatives of (–)-Epigallocatechin-3-Gallate Inhibit Cancer Cells Proliferation by Decreasing Phosphorylation of the EGFR: Synthesis, Cytotoxicity, and Molecular Docking
Source: Molecules. 2021 Jul 19;26(14):4361. doi: 10.3390/molecules26144361 (PMC8306927; doi:10.3390/molecules26144361)
Supplement: Supplementary file 1 [file molecules-26-04361-s001.zip]

Archive with 1 entries (1 files):
- molecules-1229590-supplementary.pdf
